# Supplementary material for: A method for generating virus-free cassava plants to combat viral disease epidemics in Africa
Source: Physiol Mol Plant Pathol. 2019 Jan;105:77–87. doi: 10.1016/j.pmpp.2018.09.002 (PMC6472600; doi:10.1016/j.pmpp.2018.09.002)
Supplement: Multimedia component 1 [file mmc1.xml]

<?xml version="1.0" encoding="UTF-8" standalone="no"?><data:data><datasets><author>m.n.maruthi@gre.ac.uk</author><type>0</type><dataset><value>1</value><reason>Data will be made available on request</reason><comments/></dataset></datasets></data:data>
